# Supplementary material for: Associations and limited shared genetic aetiology between bipolar disorder and cardiometabolic traits in the UK Biobank
Source: Psychol Med. 2021 Mar 26;52(16):4039–48. doi: 10.1017/S0033291721000945 (PMC9811277; doi:10.1017/S0033291721000945)
Supplement: Supplementary file 1 [file S0033291721000945sup.zip]

Archive with 2 entries (2 files):
- S0033291721000945sup001.docx
- S0033291721000945sup002.xlsx
