# Supplementary material for: Associations and limited shared genetic aetiology between bipolar disorder and cardiometabolic traits in the UK Biobank
Source: Psychol Med. 2021 Mar 26;52(16):4039–48. doi: 10.1017/S0033291721000945 (PMC9811277; doi:10.1017/S0033291721000945)
Supplement: Supplementary file 1 [file S0033291721000945sup.zip › S0033291721000945sup002.xlsx]

## Sheet: ST1 Descriptive statistics
Descriptive statistics
Statistics split by case-control status and gender
phenotype	all participants	all BPD cases	all controls	all females	all males	BPD males	BPD females	control males	control females
	N = 61,508	N = 4,186	N = 57,322	N = 29,543	N = 31,965	N= 1,926	N = 2,260	N = 30,039	N = 27,283
Continuous: Mean (SD)
Total cholesterol	5.73 (1.11)	5.67 (1.17)	5.74 (1.1)	5.92 (1.09)	5.56 (1.09)	5.48 (1.17)	5.83 (1.16)	5.56 (1.08)	5.93 (1.09 )
LDL cholesterol	3.74 (0.83)	3.76 (0.9)	3.74 (0.82)	3.73 (0.84)	3.76 (0.81)	3.77 (0.91)	3.75 (0.89)	3.76 (0.8)	3.73 (0.84 )
HDL cholesterol	1.48 (0.38)	1.41 (0.39)	1.48 (0.38)	1.66 (0.38)	1.32 (0.31)	1.25 (0.32)	1.55 (0.39)	1.32 (0.31)	1.67 (0.37 )
Triglycerides	1.73 (1.04)	1.99 (1.23)	1.71 (1.03)	1.46 (0.8)	1.99 (1.17)	2.29 (1.39)	1.73 (1.01)	1.97 (1.15)	1.44 (0.78 )
HbA1c	35.27 (5.45)	35.83 (7.05)	35.23 (5.31)	35.05 (4.8)	35.47 (5.98)	36.44 (7.89)	35.32 (6.21)	35.41 (5.83)	35.03 (4.66 )
Diastolic blood pressure (a)	83.69 (11.08)	83.6 (11.3)	83.7 (11.06)	81.35 (10.74)	85.85 (10.95)	86.08 (11.16)	81.48 (10.99)	85.83 (10.93)	81.34 (10.72 )
Systolic blood pressure (a)	140.15 (20.04)	136.81 (19.77)	140.4 (20.04)	136.24 (20.35)	143.77 (19.05)	141.41 (18.94)	132.89 (19.63)	143.92 (19.04)	136.52 (20.38 )
Body mass index	26.56 (4.25)	28.11 (5.38)	26.45 (4.14)	25.93 (4.57)	27.15 (3.85)	28.5 (4.8)	27.77 (5.81)	27.06 (3.76)	25.77 (4.42 )
Waist-to-hip ratio	0.87 (0.09)	0.88 (0.09)	0.86 (0.09)	0.8 (0.07)	0.92 (0.06)	0.95 (0.07)	0.83 (0.07)	0.92 (0.06)	0.8 (0.07 )
Waist-to-hip ratio adjusted for BMI	0 (0.08)	0.01 (0.08)	0 (0.08)	-0.06 (0.06)	0.05 (0.05)	0.07 (0.06)	-0.05 (0.07)	0.05 (0.05)	-0.06 (0.06 )
Binary: N (%)
Hypertension	14821 (24.1)	963 (23.01)	13858 (24.18)	5242 (17.74)	9579 (29.97)	565 (29.34)	398 (17.61)	9014 (30.01)	4844 (17.75 )
Coronary artery disease	3188 (5.18)	373 (8.91)	2815 (4.91)	694 (2.35)	2494 (7.8)	237 (12.31)	136 (6.02)	2257 (7.51)	558 (2.05 )
Stroke	854 (1.39)	127 (3.03)	727 (1.27)	273 (0.92)	581 (1.82)	74 (3.84)	53 (2.35)	507 (1.69)	220 (0.81 )
Type 2 diabetes	1572 (2.56)	227 (5.42)	1345 (2.35)	429 (1.45)	1143 (3.58)	142 (7.37)	85 (3.76)	1001 (3.33)	344 (1.26 )
(a) Diastolic and systolic blood pressure variables were adjusted for blood pressure medication (see Methods)

## Sheet: ST2 Phenotypic analyses female
Phenotypic analyses females only
N cases = 2,260; N controls = 27,283
Phenotype	OR	95% CI	p-value	R2 (%)
Body mass index	1.4	1.35 - 1.44	1e-81	3.94
Coronary artery disease	3.03	2.49 - 3.68	5.68e-29	1.18
Diastolic blood pressure	1.01	0.97 - 1.06	0.66	0
Hypertension	0.99	0.88 - 1.1	0.794	0
Systolic blood pressure	0.82	0.78 - 0.86	9.69e-18	0.9
Stroke	2.96	2.18 - 4.02	3.35e-12	0.45
Type 2 diabetes	3.1	2.43 - 3.96	1.05e-19	1.06
Waist-to-hip ratio	1.62	1.54 - 1.71	7.35e-69	3.49
Waist-to-hip ratio adjusted for BMI	1.24	1.18 - 1.32	7.51e-15	0.73
HbA1c	1.06	1.01 - 1.11	0.0173	-0.12
Total cholesterol	0.91	0.87 - 0.95	3.65e-05	0.12
Triglycerides	1.44	1.38 - 1.51	4.91e-54	2.5
LDL cholesterol	1.02	0.98 - 1.06	0.38	-0.09
HDL cholesterol	0.71	0.67 - 0.74	2.06e-39	2.55
(a) Diastolic and systolic blood pressure were adjusted for blood pressure medication (see Methods).
(b) R2 (%) indicates the percentage of explained variance in BPD and was calculated using Nagelkerke pseudo R2, transformed to liability scale (population prevalence 8%).
Note. Results significant at p ≤ 0.017 are marked as bold

## Sheet: ST3 Phenotypic analyses male
Phenotypic analyses males only
N cases = 1,926; N controls = 30,039
Phenotype	OR	95% CI	p-value	R2 (%)
Body mass index	1.42	1.36 - 1.49	1.36e-52	2.9
Coronary artery disease	1.74	1.5 - 2	4.81e-14	0.68
Diastolic blood pressure	1.02	0.98 - 1.07	0.337	0.02
Hypertension	0.97	0.87 - 1.07	0.503	0.02
Systolic blood pressure	0.86	0.82 - 0.91	1.69e-08	0.45
Stroke	2.33	1.82 - 3	3.29e-11	0.49
Type 2 diabetes	2.31	1.92 - 2.78	5.3e-19	0.99
Waist-to-hip ratio	1.69	1.59 - 1.8	1.6e-59	3.55
Waist-to-hip ratio adjusted for BMI	1.48	1.38 - 1.59	6.69e-28	1.61
HbA1c	1.12	1.09 - 1.16	1.97e-11	0.53
Total cholesterol	0.92	0.88 - 0.97	0.00108	0.18
Triglycerides	1.23	1.19 - 1.27	2.34e-31	1.75
LDL cholesterol	1	0.95 - 1.05	0.967	0.04
HDL cholesterol	0.73	0.68 - 0.78	6.39e-21	1.4
(a) Diastolic and systolic blood pressure were adjusted for blood pressure medication (see Methods).
(b) R2 (%) indicates the percentage of explained variance in BPD and was calculated using Nagelkerke pseudo R2, transformed to liability scale (population prevalence 8%).
Note. Results significant at p ≤ 0.0011 are marked as bold

## Sheet: ST4 Antidepressants
Phenotypic analyses adding antidepressants as covariate
N cases = 4,186; N controls = 57,322
Phenotype	OR	95% CI	p-value	R2 (%)
Body mass index	1.3	1.25 - 1.34	2.95e-52	0.83
Coronary artery disease	1.75	1.53 - 2.01	1.2e-15	0.21
Diastolic blood pressure	0.98	0.94 - 1.01	0.192	-0.03
Hypertension	0.92	0.84 - 1.01	0.0766	-0.02
Systolic blood pressure	0.83	0.8 - 0.87	5.1e-20	0.3
Stroke	2.12	1.67 - 2.7	6.75e-10	0.12
Type 2 diabetes	1.91	1.58 - 2.3	1.33e-11	-0.2
Waist-to-hip ratio	1.15	1.11 - 1.2	5.12e-14	0.25
Waist-to-hip ratio adjusted for BMI	1.04	1 - 1.08	0.0648	0.04
HbA1c	1.08	1.04 - 1.11	1e-05	0.06
Total cholesterol	0.91	0.88 - 0.95	3.69e-06	-0.12
Triglycerides	1.16	1.12 - 1.2	2.06e-18	0.02
LDL cholesterol	0.95	0.92 - 0.99	0.0174	-0.18
HDL cholesterol	0.84	0.81 - 0.88	4.92e-16	-0.13
(a) Diastolic and systolic blood pressure were adjusted for blood pressure medication (see Methods).
(b) R2 (%) indicates the percentage of explained variance in BPD and was calculated using Nagelkerke pseudo R2, transformed to liability scale (population prevalence 8%). Negative R2 is a possibility because we calculated R2 as the difference between full explained variance by a model including the cardiometabolic trait and all covariates (assessment centre, antidepressants, and for biomarkers al…
Note. Results significant at p ≤ 0.017 are marked as bold

## Sheet: ST5 Antipsychotics
Phenotypic analyses adding antipsychotics as covariate
N cases = 4,186; N controls = 57,322
Phenotype	OR	95% CI	p-value	R2 (%)
Body mass index	1.34	1.3 - 1.38	3.35e-80	1.4
Coronary artery disease	1.85	1.63 - 2.09	6.63e-23	0.35
Diastolic blood pressure	0.99	0.96 - 1.02	0.504	-0.06
Hypertension	0.93	0.86 - 1.01	0.0922	-0.05
Systolic blood pressure	0.84	0.81 - 0.87	7.08e-23	0.34
Stroke	2.46	2 - 3.02	5.68e-18	0.25
Type 2 diabetes	2.1	1.79 - 2.47	2.44e-19	-0.46
Waist-to-hip ratio	1.17	1.13 - 1.21	2.52e-19	0.34
Waist-to-hip ratio adjusted for BMI	1.03	1 - 1.07	0.0701	0.06
HbA1c	1.07	1.04 - 1.11	8.02e-06	-0.08
Total cholesterol	0.96	0.92 - 0.99	0.00922	-0.07
Triglycerides	1.2	1.17 - 1.24	1.85e-35	0.42
LDL cholesterol	1.02	0.98 - 1.05	0.392	-0.17
HDL cholesterol	0.84	0.8 - 0.87	4.15e-20	0.04
(a) Diastolic and systolic blood pressure were adjusted for blood pressure medication (see Methods).
(b) R2 (%) indicates the percentage of explained variance in BPD and was calculated using Nagelkerke pseudo R2, transformed to liability scale (population prevalence 8%). Negative R2 is a possibility because we calculated R2 as the difference between full explained variance by a model including the cardiometabolic trait and all covariates (assessment centre, antidepressants, and for biomarkers al…
Note. Results significant at p ≤ 0.0092 are marked as bold

## Sheet: ST6 Mood stabilisers
Phenotypic analyses adding mood stabilisers as covariate
N cases = 4,186; N controls = 57,322
Phenotype	OR	95% CI	p-value	R2 (%)
Body mass index	1.33	1.28 - 1.37	4.72e-70	1.13
Coronary artery disease	1.66	1.46 - 1.9	5.96e-14	0.2
Diastolic blood pressure	0.98	0.95 - 1.02	0.314	0
Hypertension	0.92	0.84 - 1	0.0492	0.01
Systolic blood pressure	0.8	0.77 - 0.83	1.03e-30	0.54
Stroke	1.92	1.51 - 2.43	6.68e-08	0.1
Type 2 diabetes	2.13	1.8 - 2.52	1.66e-18	-0.21
Waist-to-hip ratio	1.13	1.09 - 1.17	5.72e-12	0.16
Waist-to-hip ratio adjusted for BMI	1	0.96 - 1.03	0.929	-0.03
HbA1c	1.09	1.06 - 1.13	4.33e-08	0.1
Total cholesterol	0.97	0.93 - 1	0.0586	-0.02
Triglycerides	1.18	1.14 - 1.22	3.95e-25	0.37
LDL cholesterol	1.02	0.98 - 1.06	0.291	-0.03
HDL cholesterol	0.84	0.81 - 0.88	1.88e-17	-0.2
(a) Diastolic and systolic blood pressure were adjusted for blood pressure medication (see Methods).
(b) R2 (%) indicates the percentage of explained variance in BPD and was calculated using Nagelkerke pseudo R2, transformed to liability scale (population prevalence 8%). Negative R2 is a possibility because we calculated R2 as the difference between full explained variance by a model including the cardiometabolic trait and all covariates (assessment centre, antidepressants, and for biomarkers al…
Note. Results significant at p ≤ 6.7e-08 are marked as bold

## Sheet: ST8 Age-corrected pheno assoc
Phenotypic analyses using age-residualised CMT variables as independent variables
Ncases = 4,186; Ncontrols = 57,322
Phenotype	OR	95% CI	p-value	R2 (%)
Total Cholesterol	0.96	0.93 - 0.99	0.0179	-0.01
LDL cholesterol	1.07	1.03 - 1.1	4.7e-05	0.05
HDL cholesterol	0.82	0.79 - 0.85	4.32e-26	0.58
Triglycerides	1.27	1.24 - 1.3	9.84e-71	1.22
HbA1c	1.14	1.11 - 1.17	7.55e-25	0.33
Systolic blood pressure	0.92	0.89 - 0.95	1.12e-07	0.13
Diastolic blood pressure	1.03	1 - 1.06	0.0561	0.02
BMI	1.41	1.37 - 1.45	3.08e-133	2.39
Waist-to-hip ratio	1.29	1.25 - 1.33	2.27e-55	1.07
Waist-to-hip ratio adjusted for BMI	1.11	1.08 - 1.15	2.77e-11	0.2
Hypertension	1.01	0.98 - 1.04	0.689	0
Coronay artery disease	1.2	1.17 - 1.23	5.43e-51	0.82
Stroke	1.13	1.11 - 1.16	3.64e-30	0.45
Type 2 diabetes	1.18	1.16 - 1.21	2.88e-45	0.84
(a) Diastolic and systolic blood pressure were adjusted for blood pressure medication (see Methods).
(b) R2 (%) indicates the percentage of explained variance in BPD and was calculated using Nagelkerke pseudo R2, transformed to liability scale (population prevalence 1%).
Note. Results significant at p ≤ 0.0179 are marked as bold.

## Sheet: ST7 Phenotypic analyses clinica
Phenotypic analyses using BPD cases with clinical diagnosis
N cases = 920; N controls = 57,322
Phenotype	OR	95% CI	p-value	R2 (%)
Body mass index	1.61	1.54 - 1.7	1.09e-80	3.7
Coronary artery disease	3.74	3.13 - 4.48	2.63e-47	1.91
Diastolic blood pressure	1.06	0.99 - 1.13	0.078	0.05
Hypertension	1	0.85 - 1.16	0.95	0.01
Systolic blood pressure	0.89	0.83 - 0.95	0.000684	0.15
Stroke	4.94	3.73 - 6.54	8.27e-29	1.02
Type 2 diabetes	4.09	3.21 - 5.2	2.69e-30	1.21
Waist-to-hip ratio	1.47	1.38 - 1.57	1.12e-30	1.6
Waist-to-hip ratio adjusted for BMI	1.18	1.1 - 1.26	1.47e-06	0.29
HbA1c	1.2	1.15 - 1.25	1.94e-17	0.65
Total cholesterol	0.83	0.78 - 0.89	1.83e-07	0.45
Triglycerides	1.4	1.33 - 1.46	5.91e-48	2.19
LDL cholesterol	0.98	0.92 - 1.05	0.653	0.08
HDL cholesterol	0.69	0.64 - 0.75	1.31e-19	1.31
(a) Diastolic and systolic blood pressure were adjusted for blood pressure medication (see Methods).
(b) R2 (%) indicates the percentage of explained variance in BPD and was calculated using Nagelkerke pseudo R2, transformed to liability scale (population prevalence 1%).
Note. Results significant at p ≤ 6.8 x10^-4 are marked as bold.

## Sheet: ST9 CMT relationships
Phenotypic relationship among CMTs
Pearson's correlations between continuous traits; OR from logistic regression when at least one binary trait
	TC	LDL	HDL	TG	HbA1c	DBP	SBP	BMI	WHR	WHRadj	hypert	CAD	Stroke
Continuous traits: r (95% CI)
Total cholesterol
LDL cholesterol	0.82 (0.82 - 0.82)
HDL cholesterol	0.33 (0.32 - 0.33)	0 (0 - 0.01)
Triglycerides	0.16 (0.15 - 0.17)	0.31 (0.3 - 0.32)	-0.47 (-0.47 - -0.46)
HbA1c	-0.04 (-0.05 - -0.03)	0.1 (0.09 - 0.11)	-0.11 (-0.12 - -0.1)	0.2 (0.19 - 0.21)
Diastolic blood pressure	0.04 (0.03 - 0.05)	0.16 (0.15 - 0.17)	-0.15 (-0.16 - -0.14)	0.21 (0.21 - 0.22)	0.1 (0.09 - 0.11)
Systolic blood pressure	0.04 (0.04 - 0.05)	0.17 (0.16 - 0.17)	-0.09 (-0.1 - -0.08)	0.2 (0.19 - 0.21)	0.15 (0.14 - 0.15)	0.77 (0.77 - 0.77)
Body mass index	-0.02 (-0.02 - -0.01)	0.15 (0.14 - 0.16)	-0.36 (-0.37 - -0.36)	0.34 (0.34 - 0.35)	0.22 (0.21 - 0.23)	0.34 (0.34 - 0.35)	0.26 (0.25 - 0.27)
Waist-to-hip ratio	-0.08 (-0.09 - -0.07)	0.14 (0.14 - 0.15)	-0.5 (-0.5 - -0.49)	0.42 (0.41 - 0.43)	0.19 (0.18 - 0.2)	0.31 (0.31 - 0.32)	0.28 (0.27 - 0.29)	0.48 (0.48 - 0.49)
Waist-to-hip ratio adjusted for BMI	-0.09 (-0.09 - -0.08)	0.1 (0.09 - 0.11)	-0.4 (-0.41 - -0.4)	0.32 (0.32 - 0.33)	0.12 (0.11 - 0.12)	0.2 (0.2 - 0.21)	0.21 (0.2 - 0.21)	0.1 (0.1 - 0.11)	0.92 (0.92 - 0.92)
Binary traits: OR (95% CI)
Hypertension	1.02 (1 - 1.04)	1.27 (1.25 - 1.3)	0.78 (0.77 - 0.8)	1.39 (1.37 - 1.42)	1.2 (1.18 - 1.22)			1.71 (1.68 - 1.74)	1.75 (1.72 - 1.79)	1.45 (1.42 - 1.48)
Coronary artery disease	0.46 (0.44 - 0.48)	1.06 (1.02 - 1.09)	0.52 (0.49 - 0.54)	1.39 (1.35 - 1.43)	1.34 (1.31 - 1.38)	1.28 (1.24 - 1.33)	1.5 (1.45 - 1.55)	1.45 (1.4 - 1.49)	1.98 (1.91 - 2.06)	1.81 (1.74 - 1.88)	1.69 (1.56 - 1.82)
Stroke	0.54 (0.5 - 0.58)	0.95 (0.89 - 1.02)	0.69 (0.64 - 0.75)	1.28 (1.21 - 1.34)	1.23 (1.17 - 1.28)	1.44 (1.35 - 1.54)	1.47 (1.38 - 1.56)	1.3 (1.23 - 1.38)	1.54 (1.44 - 1.65)	1.45 (1.35 - 1.55)	2.04 (1.77 - 2.34)	4.18 (3.48 - 4.98)
Type 2 diabetes	0.33 (0.31 - 0.35)	0.82 (0.78 - 0.86)	0.35 (0.32 - 0.37)	1.65 (1.6 - 1.71)	5.68 (5.33 - 6.06)	1.53 (1.46 - 1.6)	1.68 (1.6 - 1.75)	2.09 (2.01 - 2.17)	2.84 (2.69 - 3.01)	2 (1.89 - 2.12)	2.21 (1.99 - 2.44)	3.87 (3.36 - 4.44)	2.6 (1.94 - 3.42)
Note. We do not report the association between hypertension and systolic and diastolic blood pressure, because hypertension is a binary variable directly inferred through an individuals systolic and diastolic blood pressure readings.

## Sheet: ST10 Primary PRS analyses
PRS analyses: BPD ~ CMT PRS
N cases = 4,186; N controls = 57,322
PRS phenotype	PRS threshold	OR	95% CI	p	R2 (%)
Total Cholesterol	5e-08	0.99	0.96 - 1.03	0.681	0.00104973
Total Cholesterol	1e-05	1	0.96 - 1.03	0.771	0.000528815
Total Cholesterol	0.001	0.99	0.96 - 1.02	0.662	0.00119141
Total Cholesterol	0.01	0.99	0.96 - 1.02	0.51	0.00269895
Total Cholesterol	0.05	1.01	0.98 - 1.04	0.565	0.00206438
Total Cholesterol	0.1	1	0.97 - 1.03	0.926	5.39203e-05
Total Cholesterol	0.2	1	0.97 - 1.03	0.912	7.53226e-05
Total Cholesterol	0.3	1	0.97 - 1.04	0.86	0.000192125
Total Cholesterol	0.4	1	0.97 - 1.03	0.974	6.79344e-06
Total Cholesterol	0.5	1	0.97 - 1.03	0.965	1.2249e-05
Total Cholesterol	1	1	0.97 - 1.03	0.947	2.71963e-05
Triglycerides	5e-08	1.03	0.99 - 1.06	0.126	0.0145256
Triglycerides	1e-05	1.03	1 - 1.06	0.0719	0.0201429
Triglycerides	0.001	1.03	0.99 - 1.06	0.119	0.0151254
Triglycerides	0.01	1.03	1 - 1.07	0.0399	0.0262626
Triglycerides	0.05	1.05	1.01 - 1.08	0.00598	0.0470091
Triglycerides	0.1	1.05	1.01 - 1.08	0.00574	0.0474739
Triglycerides	0.2	1.05	1.02 - 1.08	0.00345	0.0532282
Triglycerides	0.3	1.05	1.02 - 1.08	0.00291	0.0551449
Triglycerides	0.4	1.05	1.02 - 1.08	0.00276	0.0557536
Triglycerides	0.5	1.05	1.02 - 1.08	0.00347	0.0531575
Triglycerides	1	1.05	1.01 - 1.08	0.00494	0.0491631
HDL Cholesterol	5e-08	1.01	0.97 - 1.04	0.736	0.000707799
HDL Cholesterol	1e-05	1	0.97 - 1.04	0.765	0.000554805
HDL Cholesterol	0.001	1.01	0.98 - 1.04	0.657	0.00122481
HDL Cholesterol	0.01	1.02	0.99 - 1.05	0.207	0.00992091
HDL Cholesterol	0.05	1	0.96 - 1.03	0.775	0.0005084
HDL Cholesterol	0.1	0.99	0.95 - 1.02	0.352	0.00538645
HDL Cholesterol	0.2	0.99	0.96 - 1.02	0.504	0.00277326
HDL Cholesterol	0.3	0.98	0.95 - 1.02	0.31	0.0064104
HDL Cholesterol	0.4	0.97	0.94 - 1	0.0859	0.0183472
HDL Cholesterol	0.5	0.97	0.94 - 1	0.0724	0.0200764
HDL Cholesterol	1	0.97	0.94 - 1	0.0786	0.019237
LDL Cholesterol	5e-08	0.97	0.94 - 1.01	0.105	0.0162537
LDL Cholesterol	1e-05	0.98	0.95 - 1.01	0.15	0.0128843
LDL Cholesterol	0.001	0.97	0.94 - 1	0.0874	0.0181379
LDL Cholesterol	0.01	0.97	0.94 - 1	0.0497	0.0239168
LDL Cholesterol	0.05	0.97	0.94 - 1	0.0743	0.0198032
LDL Cholesterol	0.1	0.98	0.95 - 1.02	0.33	0.00589253
LDL Cholesterol	0.2	0.99	0.96 - 1.02	0.422	0.00401226
LDL Cholesterol	0.3	0.99	0.96 - 1.03	0.68	0.00105982
LDL Cholesterol	0.4	0.99	0.96 - 1.03	0.744	0.000665623
LDL Cholesterol	0.5	0.99	0.96 - 1.02	0.64	0.00135943
LDL Cholesterol	1	0.99	0.96 - 1.02	0.444	0.00364689
HbA1c	5e-08	1	0.97 - 1.03	0.982	3.13302e-06
HbA1c	1e-05	0.99	0.95 - 1.02	0.359	0.00523213
HbA1c	0.001	0.98	0.95 - 1.01	0.272	0.00749675
HbA1c	0.01	1	0.97 - 1.04	0.806	0.000375481
HbA1c	0.05	1	0.97 - 1.03	0.953	2.13762e-05
HbA1c	0.1	1	0.97 - 1.03	0.911	7.83364e-05
HbA1c	0.2	1	0.97 - 1.03	0.994	3.27143e-07
HbA1c	0.3	1	0.97 - 1.03	0.997	7.51236e-08
HbA1c	0.4	1	0.97 - 1.04	0.887	0.00012572
HbA1c	0.5	1	0.96 - 1.03	0.81	0.000358935
HbA1c	1	0.99	0.96 - 1.03	0.71	0.000859692
Systolic blood pressure	5e-08	1	0.97 - 1.03	0.897	0.000104358
Systolic blood pressure	1e-05	1	0.97 - 1.03	0.907	8.52007e-05
Systolic blood pressure	0.001	0.99	0.95 - 1.02	0.391	0.00458549
Systolic blood pressure	0.01	0.98	0.94 - 1.01	0.152	0.0127781
Systolic blood pressure	0.05	1	0.96 - 1.03	0.798	0.00040752
Systolic blood pressure	0.1	1	0.97 - 1.04	0.864	0.000182348
Systolic blood pressure	0.2	1.01	0.97 - 1.04	0.781	0.000479694
Systolic blood pressure	0.3	1.01	0.97 - 1.05	0.648	0.00129983
Systolic blood pressure	0.4	1.01	0.97 - 1.05	0.575	0.00195395
Systolic blood pressure	0.5	1.01	0.97 - 1.05	0.621	0.00152237
Systolic blood pressure	1	1.01	0.97 - 1.05	0.635	0.00140178
Diastolic blood pressure	5e-08	1	0.97 - 1.03	0.929	4.94737e-05
Diastolic blood pressure	1e-05	1	0.97 - 1.03	0.97	8.8736e-06
Diastolic blood pressure	0.001	0.99	0.96 - 1.02	0.481	0.00308706
Diastolic blood pressure	0.01	0.99	0.96 - 1.03	0.755	0.00060407
Diastolic blood pressure	0.05	1	0.97 - 1.04	0.815	0.000341624
Diastolic blood pressure	0.1	1.01	0.97 - 1.04	0.686	0.0010194
Diastolic blood pressure	0.2	1.01	0.98 - 1.04	0.588	0.00182777
Diastolic blood pressure	0.3	1.01	0.97 - 1.04	0.764	0.000561432
Diastolic blood pressure	0.4	1.01	0.97 - 1.04	0.654	0.00125168
Diastolic blood pressure	0.5	1.01	0.98 - 1.05	0.565	0.00205711
Diastolic blood pressure	1	1.01	0.98 - 1.05	0.485	0.00303739
Body mass index	5e-08	1.02	0.99 - 1.06	0.159	0.0123511
Body mass index	1e-05	1.01	0.98 - 1.04	0.682	0.00104665
Body mass index	0.001	1.01	0.98 - 1.04	0.464	0.00333681
Body mass index	0.01	1.03	1 - 1.07	0.04	0.0262315
Body mass index	0.05	1.04	1.01 - 1.07	0.0207	0.0332954
Body mass index	0.1	1.03	1 - 1.06	0.0975	0.0170773
Body mass index	0.2	1.03	1 - 1.07	0.0478	0.024369
Body mass index	0.3	1.04	1 - 1.07	0.0294	0.0295296
Body mass index	0.4	1.04	1.01 - 1.08	0.0142	0.0374466
Body mass index	0.5	1.04	1.01 - 1.07	0.0167	0.0356304
Body mass index	1	1.04	1.01 - 1.07	0.0161	0.0360351
Waist-to-hip ratio	5e-08	1.01	0.98 - 1.04	0.594	0.00176781
Waist-to-hip ratio	1e-05	1.02	0.99 - 1.06	0.168	0.0118184
Waist-to-hip ratio	0.001	1.02	0.99 - 1.05	0.219	0.00939245
Waist-to-hip ratio	0.01	1.05	1.01 - 1.08	0.00442	0.0504095
Waist-to-hip ratio	0.05	1.05	1.02 - 1.09	0.00124	0.0649078
Waist-to-hip ratio	0.1	1.05	1.02 - 1.08	0.003	0.05477
Waist-to-hip ratio	0.2	1.07	1.03 - 1.1	0.000155	0.088975
Waist-to-hip ratio	0.3	1.08	1.04 - 1.11	1.03e-05	0.12102
Waist-to-hip ratio	0.4	1.08	1.04 - 1.11	7.22e-06	0.12521
Waist-to-hip ratio	0.5	1.08	1.04 - 1.12	4.5e-06	0.130853
Waist-to-hip ratio	1	1.08	1.04 - 1.12	5.09e-06	0.129374
Waist-to-hip ratio adjusted for BMI	5e-08	1.04	1 - 1.07	0.0306	0.0290797
Waist-to-hip ratio adjusted for BMI	1e-05	1.04	1 - 1.07	0.0294	0.0295481
Waist-to-hip ratio adjusted for BMI	0.001	1.01	0.98 - 1.05	0.386	0.00468182
Waist-to-hip ratio adjusted for BMI	0.01	1.01	0.98 - 1.05	0.375	0.00489479
Waist-to-hip ratio adjusted for BMI	0.05	1.02	0.99 - 1.06	0.154	0.012627
Waist-to-hip ratio adjusted for BMI	0.1	1.03	0.99 - 1.06	0.111	0.0158195
Waist-to-hip ratio adjusted for BMI	0.2	1.05	1.02 - 1.09	0.00294	0.0549997
Waist-to-hip ratio adjusted for BMI	0.3	1.06	1.03 - 1.1	0.000337	0.0799458
Waist-to-hip ratio adjusted for BMI	0.4	1.06	1.03 - 1.1	0.000514	0.0750272
Waist-to-hip ratio adjusted for BMI	0.5	1.06	1.03 - 1.1	0.00042	0.0773896
Waist-to-hip ratio adjusted for BMI	1	1.06	1.03 - 1.1	0.000537	0.0745248
Stroke	5e-08	0.98	0.95 - 1.01	0.285	0.00710396
Stroke	1e-05	0.99	0.96 - 1.03	0.727	0.000757886
Stroke	0.001	1.02	0.99 - 1.06	0.154	0.0126272
Stroke	0.01	1.02	0.99 - 1.06	0.147	0.0130868
Stroke	0.05	1.03	0.99 - 1.06	0.123	0.0147904
Stroke	0.1	1.03	1 - 1.07	0.0464	0.0246794
Stroke	0.2	1.03	1 - 1.06	0.0945	0.0173894
Stroke	0.3	1.03	1 - 1.06	0.0657	0.0210745
Stroke	0.4	1.03	0.99 - 1.06	0.104	0.0164713
Stroke	0.5	1.02	0.99 - 1.06	0.166	0.011941
Stroke	1	1.02	0.98 - 1.05	0.3	0.00668145
Coronary artery disease	5e-08	1	0.97 - 1.04	0.767	0.000548114
Coronary artery disease	1e-05	1	0.97 - 1.03	0.945	2.96021e-05
Coronary artery disease	0.001	1.02	0.98 - 1.05	0.346	0.00551249
Coronary artery disease	0.01	1.03	1 - 1.06	0.0635	0.021422
Coronary artery disease	0.05	1.04	1.01 - 1.07	0.0139	0.0376783
Coronary artery disease	0.1	1.06	1.02 - 1.09	0.000787	0.0701345
Coronary artery disease	0.2	1.05	1.01 - 1.08	0.00547	0.0480126
Coronary artery disease	0.3	1.06	1.02 - 1.09	0.000888	0.0687332
Coronary artery disease	0.4	1.06	1.03 - 1.1	0.00032	0.0805567
Coronary artery disease	0.5	1.07	1.03 - 1.1	8.94e-05	0.0955075
Coronary artery disease	1	1.07	1.04 - 1.11	2.03e-05	0.112993
Type 2 diabetes	5e-08	0.99	0.96 - 1.02	0.424	0.00397181
Type 2 diabetes	1e-05	0.99	0.96 - 1.02	0.515	0.0026319
Type 2 diabetes	0.001	1.02	0.99 - 1.05	0.191	0.0106571
Type 2 diabetes	0.01	1.04	1 - 1.07	0.0343	0.027858
Type 2 diabetes	0.05	1.05	1.01 - 1.08	0.00649	0.0460848
Type 2 diabetes	0.1	1.03	1 - 1.07	0.0676	0.0207744
Type 2 diabetes	0.2	1.05	1.01 - 1.08	0.00459	0.0499682
Type 2 diabetes	0.3	1.06	1.02 - 1.09	0.000924	0.0682484
Type 2 diabetes	0.4	1.06	1.03 - 1.1	0.000325	0.0803752
Type 2 diabetes	0.5	1.06	1.03 - 1.1	0.000452	0.0765302
Type 2 diabetes	1	1.06	1.03 - 1.1	0.000477	0.0759038
Note. Results significant at p ≤ 0.0065 are marked as bold.
R2 (%) indicates the percentage of explained variance in BPD and was calculated using Nagelkerke pseudo R2, transformed to liability scale (population prevalence 8%).

[truncated: 9 more sheets: ST11 PRS analyses females only, ST12 PRS analyses males only, ST13 PRS analyses clinical, ST14 predictive ability CMT PRS, ST15 Predictive ability CMT PRS, ST16 Sensitivity analyses binar, ST17 Sensitivity analyses conti, ST18 PRS BPD prediction of cont, ST19 PRS BPD prediction of bina]
